# Supplementary material for: MAGOH and MAGOHB Knockdown in Melanoma Cells Decreases Nonsense-Mediated Decay Activity and Promotes Apoptosis via Upregulation of GADD45A
Source: Cells. 2022 Nov 30;11(23):3859. doi: 10.3390/cells11233859 (PMC9738831; doi:10.3390/cells11233859)
Supplement: Supplementary file 1 [file cells-11-03859-s001.zip]

Archive with 1 entries (1 files):
- cells-2026591-supplementary.pdf
